# Supplementary material for: Bibliometric Analysis of the 100 Most-Cited Publications in Gender-Affirming Surgery
Source: Aesthet Surg J Open Forum. 2026 Feb 4;8:ojag020. doi: 10.1093/asjof/ojag020 (PMC12968774; doi:10.1093/asjof/ojag020)
Supplement: ojag020_Supplementary_Data [file ojag020_supplementary_data.zip]

Archive with 2 entries (2 files):
- Appendix A.docx
- Appendix B.pdf
